# Supplementary material for: Affinity gaps among B cells in germinal centers drive the selection of MPER precursors
Source: Nat Immunol. 2024 May 30;25(6):1083–96. doi: 10.1038/s41590-024-01844-7 (PMC11147770; doi:10.1038/s41590-024-01844-7)
Supplement: Supplementary file 4 — Reagents and tools related to the Methods. [file 41590_2024_1844_MOESM4_ESM.xlsx]

## Sheet: Sheet1
Table S3. Reagents and Tools
Reagent/Resource	Reference or Source	Identifier or Catalog Number
Experimental Models
Mouse: B6.SJL-Ptprc a Pepc b/BoyJ	The Jackson Laboratory	JAX: 002014
Mouse: C57BL/6	The Jackson Laboratory	JAX: 000664
Mouse: 10E8 UCA KI mouse model	This paper	N/A
Mouse: 10E8 NGS-04 KI mouse model	This paper	N/A
Mouse: MPER HuGL18 mouse model	This paper	N/A
Antibodies
PerCP/Cy5.5 anti-mouse CD45.1 Antibody	Biolegend	Cat#: 110728
PE-Cy™7 Hamster Anti-Mouse CD95	BD Biosciences	Cat#: 557653
Brilliant Violet 785™ anti-mouse CD45.2	Biolegend	Cat#: 109839
Anti-mouse CD38, BV510	BD Biosciences	Cat#: 740129
Pacific Blue™ anti-mouse/human CD45R/B220 Antibody	Biolegend	Cat#: 103227
BV711 Rat Anti-Mouse Ig, λ1, λ2 & λ3 Light Chain	BD Biosciences	Cat#: 744527
BUV395 Rat Anti-Mouse Ig, κ light chain	BD Biosciences	Cat#: 742839
APC/Cy7 anti-mouse/human CD45R/B220 Antibody	Biolegend	Cat#: 103224
BV421 Rat Anti-Mouse IgM	BD Biosciences	Cat#: 743323
PE/Cy7 anti-mouse IgD Antibody	Biolegend	Cat#: 405720
PE anti-mouse CD45.2 Antibody	Biolegend	Cat#: 109808
Anti-mouse CD38 Alexa700	Invitrogen	Cat#: 56-0381-82
BV786 Rat Anti-Mouse IgD	BD Biosciences	Cat#: 563618
BV510 Rat Anti-Mouse B220/CD45R Clone RA3-6B2	BD Biosciences	Cat#: 563103
BV421 Rat Anti-Mouse IgG1	BD Biosciences	Cat#: 562580
BUV395 Rat Anti-Mouse IgM	BD Biosciences	Cat#: 743329
PE anti-mouse CD80 antibody	Biolegend	Cat#: 104708
APC/Cyanine7 anti-mouse CD73 Antibody	Biolegend	Cat#: 127232
GL7 Monoclonal Antibody (GL-7 (GL7)), eFluor 450	ThermoFisher	Cat#: 48-5902-82
BUV395 Rat Anti-Mouse CD273	BD Biosciences	Cat#: 565102
CD4 Monoclonal Antibody (GK1.5), APC-eFluor 780	Invitrogen	Cat#: 47-0042-80
CD8a Monoclonal Antibody (53-6.7), APC-eFluor 780	Invitrogen	Cat#: 47-0081-80
F4/80 Monoclonal Antibody (BM8), APC-eFluor 780	Invitrogen	Cat#: 47-4801-80
Ly-6G Monoclonal Antibody (1A8-Ly6g), APC-eFluor 780	Invitrogen	Cat#: 47-5931-80
Alexa Fluor® 488 anti-mouse CD38 Antibody	Biolegend	Cat#: 102714
Alexa Fluor® 647 anti-mouse/human GL7 Antigen	Biolegend	Cat#: 144606
Alexa Fluor® 594 anti-mouse/human CD45R/B220 Antibody	Biolegend	Cat#: 103254
Alkaline Phosphatase AffiniPure Goat Anti-Mouse IgG, Fcγ Fragment Specific	Jackson ImmunoResearch	Cat#: 115-055-071
Purified Rat Anti-Mouse CD16/CD32 (Mouse BD Fc Block™	BD Biosciences	Cat#: 553142
Alexa Fluor® 488 anti-mouse CD45.2 Antibody	Biolegend	Cat#: 109816
Alexa Fluor® 594 anti-mouse CD3 Antibody	Biolegend	Cat#: 100240
R-Phycoerythrin AffiniPure F(ab')₂ Fragment Donkey Anti-Mouse IgG (H+L)	Jackson ImmunoResearch	715-116-150
Alexa Fluor® 647 AffiniPure F(ab')₂ Fragment Donkey Anti-Human IgG (H+L)	Jackson ImmunoResearch	709-606-149
Anti-C-Myc Antibody (Chicken) - FITC Conjugated	Immunology Consultants Laboratory	CMYC-45F
Oligonucleotides
TaqMan probes for genotyping	TransnetYX	N/A
Cocktails of IgG- and IgK-specific primers and thermocycling conditions described previously	von Boehmer, L. et al. Sequencing and cloning of antigen-specific antibodies from mouse memory B cells. Nat. Protoc. 11, 1908–1923 (2016). (Reference 58)	N/A
sgRNA	Lin, Y. et al. One‐step CRISPR /Cas9 method for the rapid generation of human antibody heavy chain knock‐in mice. EMBO J. 37, (2018). (Reference 27); Wang, X. et al. Multiplexed CRISPR/CAS9-mediated engineering of pre-clinical mouse models bearing native human B cell receptors. EMBO J. 40, e105926 (2021). (Reference 32)	N/A
Chemicals, Enzymes and other reagents
LIVE/DEAD™ Fixable Blue Dead Cell Stain Kit, for UV excitation	Thermo Fisher Scientific	Cat#: L34962
Alexa Fluor 488 Streptavidin	Biolegend	Cat#: 405235
Alexa Fluor 647 Streptavidin	Biolegend	Cat#: 405237
Alexa Fluor 594 Streptavidin	Biolegend	Cat#: 405240
Pan B Cell Isolation Kit II, mouse	Miltenyi Biotec	Cat#: 130-104-443
SuperScript III Reverse Transcriptase	Thermo Fisher (Invitrogen)	Cat#: 18080085; 56575
600-cycle kit	Genewiz
SPRIselect	Beckman Coulter	Cat#: B23318
RNeasy® Protect Animal Blood Kit	Qiagen	Cat#: 73224
Maxima First Strand	Thermo Fisher Scientific	Cat#: K1672
cDNA Synthesis Kit
PrimeSTAR® HS DNA Polymerase premix	Takarabio	Cat#: R040A
HIFI HOTSTART READYMIX 500RXN	Kapa Biosystems	Cat#: KK2602
HotStarTaq DNA Polymerase	Qiagen	Cat#: 203205
RNasin® Ribonuclease Inhibitors (Recombinant)	Promega	Cat#: N2515
CountBright™ Absolute Counting Beads, for flow cytometry	Thermo Fisher Scientific	Cat#: C36950
SIGMAFAST™ p-Nitrophenyl phosphate Tablets	Sigma	Cat#: N2770-50SET
NP40	Millipore	Cat#: 492016-100ML
UltraComp eBeads™ Compensation Beads	Thermo Fisher Scientific	01-2222-42
Tissue-Tek® O.C.T. Compound, Sakura® Finetek	VWR	25608-930
10E8-GT9.2 12mer	Schiffner et al., This Issue (Reference 25)	N/A
10E8-GT9.3 12mer	This paper	N/A
10E8-GT9.4 12mer	This paper	N/A
10E8-GT9.5 12mer	This paper	N/A
10E8-GT9.6 12mer	This paper	N/A
10E8-GT10.2 12mer	Schiffner et al., This Issue (Reference 25)	N/A
10E8-GT10.3 12mer	Schiffner et al., This Issue (Reference 25)	N/A
10E8-GT9.2 KO	Schiffner et al., This Issue (Reference 25)	N/A
CaptureSelect CH1-XL Pre-packed Column	Thermo Fisher Scientific	Cat#: 494346205
SDA-Trp-Ura Agar Powder	Sunrise Science Products	Cat#: 1724-500
GeneMorph II Random Mutagenesis Kit	Agilent	Cat#: 200550
Phire Plant Direct PCR Kit	Thermo Fisher Scientific	Cat#: F130WH
10 mM dNTP mix	Thermo Scientific	R0192
0.1M DTT	Invitrogen	P/N Y00147
5X First Strand Buffer	Invitrogen	P/N Y02321
10X PCR Buffer	Qiagen	Mat. No. 1005479
HotStar Taq Plus DNA Polymerase	Qiagen	Mat. No. 1032502
Betaine solution	Sigma	B0300-1VL
KAPA HiFi HotStart ReadyMix	Roche	KK2602
Alexa Fluor™ Antibody Labeling Kits	Thermo Fisher Scientific	Cat#: A20187
SPHERO™ Streptavidin Coated Particles	Spherotech	Cat#: SVP-40-5
Software
Flowjo 10.9.0	Treestar	https://www.flowjo.com/
BD FACSDiva™	BD Biosciences	https://www.bdbiosciences.com/en-in/products/software
Prism 9.5.1	GraphPad	https://www.graphpad.com/
Microsoft Office	Microsoft	https://www.office.com/
IMGT/V-quest	Brochet, X., Lefranc, M.-P. & Giudicelli, V. IMGT/V-QUEST: the highly customized and integrated system for IG and TR standardized V-J and V-D-J sequence analysis. Nucleic Acids Res. 36, W503–W508 (2008). (Reference 59); Giudicelli, V., Brochet, X. & Lefranc, M.-P. IMGT/V-QUEST: IMGT standardized analysis of the immunoglobulin (IG) and T cell receptor (TR) nucleotide sequences. Cold Spring Harb. P…	http://www.imgt.org/IMGTindex/V-QUEST.php
Geneious Prime 2022.2.2	Biomatters	https://www.geneious.com/
FLASh	Magoč, T. & Salzberg, S. L. FLASH: fast length adjustment of short reads to improve genome assemblies. Bioinforma. Oxf. Engl. 27, 2957–2963 (2011). (Reference 61)	https://ccb.jhu.edu/software/FLASH
MiXCR	Bolotin, D. A. et al. Antigen receptor repertoire profiling from RNA-seq data. Nat. Biotechnol. 35, 908–911 (2017). (Reference 62); Bolotin, D. A. et al. MiXCR: software for comprehensive adaptive immunity profiling. Nat. Methods 12, 380–381 (2015). (Reference 63)	https://mixcr.com
Other
Mastercycler PCR machine	Eppendorf	N/A
ELISA readers	BioTek	N/A
Zeiss Elyra PS.1 confocal microscope	Zeiss	N/A
5 laser LSR Fortessa	BD Biosciences	N/A
2 laser Influx	BD Biosciences	N/A
Qubit	Thermo Fisher	N/A
MiSeq	Illumina
Tapestation	Agilent	N/A
